# Supplementary material for: Epithelial-mesenchymal transition markers screened in a cell-based model and validated in lung adenocarcinoma
Source: BMC Cancer. 2019 Jul 11;19:680. doi: 10.1186/s12885-019-5885-9 (PMC6624955; doi:10.1186/s12885-019-5885-9)
Supplement: Supplementary file 6 — Table S1. List of primers used for RT-qPCR. (XLSX 11 kb) [file 12885_2019_5885_MOESM6_ESM.xlsx]

## Sheet: Sheet1
Table S1. List of primers used for RT-qPCR.
Primer	Sequence (5’- 3’)
TWIST1-F	GAGCAAGATTCAGACCCTCAAG
TWIST1-R	CCATCCTCCAGACCGAGAAG
TGFB1-F	ACAAGTTCAAGCAGAGTACACA
TGFB1-R	AGCAACACGGGTTCAGGTA
SMAD2-F	GTCGTCCATCTTGCCATTCAC
SMAD2-R	TTCCTGCCCATTCTGCTCTC
MAML3-F	ATGCGGTGTGGAGTGAGTG
MAML3-R	CGCTCCTTGCTTGCCTTCT
NOTCH3-F	GGAGCCAGGGCAGATGTAT
NOTCH3-R	CCAGAGGATTACCAGGAAGAGA
GBX-F	GCAGCGAACAGGAGGAAGA
GBX-R	TCGGTTTAGGTCCCAGAAGAG
HES7-F	GCGGGTGAGATGTGGTCTATA
HES7-R	ACGCAAGGGAGAAGTTGGG
L3MBTL1-F	GTCACAGGCAAGTTCACAGC
L3MBTL1-R	TGATGGCGAGGCTTCTTCC
CITED1-F	GGGCAGAATCACTCTCTCCTT
CITED1-R	ACCAGCGACATCAGCACTT
NFE2-F	TCCAAGCCACTGAGCCTCT
NFE2-R	GAGTCGGATTCTGGGTCTTCTT
SPARC-F	AGCCCAGTTCATCACCATTTC
SPARC-R	AAGACAGAGGAGGAGAAGCC
TMEM37-F	GGTGGGTTTCCTTCCGAGAA
TMEM37-R	GCAGAGTCCAGCAGGTCTAG
GALNT6-F	CAGTAGCAGGATGTCACCAGAT
GALNT6-R	TAGGCTCCAGAAGGCTCTCA
CACNB2-F	TCCAGAGGTTGTTCTACTCCAT
CACNB2-R	TTCGTTAGTCTTCAGCATTCCA
ZEB1-F	GAATCATCGCTACTCCTACTGT
ZEB1-R	TTCACTGTCTTCATCCTCTTCC
ZEB2-F	GTACTCGCAGCACATGAATCA
ZEB2-R	CCATCCCTCGGCATACTCTC
ERBB4-F	GCCTGTCCTTGCTTATCCTCA
ERBB4-R	GGTTGATTGTGCTGAAGAGTGT
ERBB3-F	AGGGCTACGATTGGCTGAA
ERBB3-R	ACTTGACCATCACCATGTAGAC
GRB7-F	CTGGCAGCTTTCCTGAGATC
GRB7-R	GCCCTTGGTGGAGTAATAGAG
FGFR4-F	TGGAGCAGCAAGAGCAGGA
FGFR4-R	AGGTAGGAAGCTGGCAATCTC
AP2A2-F	GGATTTGGTTCTGCACTTCTTG
AP2A2-R	GCAGCAGGCATCCAATCTG
PIGR-F	TTACTGTTCAGCGTTGTCATCA
PIGR-R	GCACTTGGAGGTCAGCATTC
CDKN1B-F	GTGTCTAACGGGAGCCCTAG
CDKN1B-R	TCGCCTCTTCCATGTCTCTG
GAPDH-F	GGTCGGAGTCAACGGATTTG
GAPDH-R	GGAAGATGGTGATGGGATTTC
mir3613-3p-RT	CTCAACTGGTGTCGTGGAGTCGGCAATTCAGTTGAGGAAGGGTTG
mir3613-3p-F	ACACTCCAGCTGGGACAAAAAAAAAAGCCCA
mir-R	TGGTGTCGTGGAGTCG
Human U6-F	CTCGCTTCGGCAGCACA
Human U6-R	AACGCTTCACGAATTTGCGT
