# Supplementary material for: Epithelial-mesenchymal transition markers screened in a cell-based model and validated in lung adenocarcinoma
Source: BMC Cancer. 2019 Jul 11;19:680. doi: 10.1186/s12885-019-5885-9 (PMC6624955; doi:10.1186/s12885-019-5885-9)
Supplement: Supplementary file 7 — Table S2. Top 10 GO biological process terms and pathways of genes from turquoise module. (XLSX 10 kb) [file 12885_2019_5885_MOESM7_ESM.xlsx]

## Sheet: Sheet1
Table S2. Top 10 GO terms and pathways of Turquoise module genes in biological process ontology.
Term	Input number (507)	Background number (15337)	Corrected P-Value
synaptic transmission	35 (6.90%)	389 (2.54%)	1.37e-05
inflammatory response	28 (5.52%)	307 (2.00%)	0.000106
cell adhesion	33 (6.51%)	445 (2.90%)	0.000751
cell-cell signaling	21 (4.14%)	237 (1.55%)	0.001735
neurotransmitter secretion	9 (1.78%)	53 (0.35%)	0.001799
ion transport	16 (3.16%)	163 (1.06%)	0.002667
synaptic transmission, glutamatergic	7 (1.38%)	35 (0.23%)	0.002667
signal transduction	57 (11.24%)	1045 (6.81%)	0.002667
calcium-dependent cell-cell adhesion	6 (1.18%)	26 (0.17%)	0.00291
