# Supplementary material for: Epithelial-mesenchymal transition markers screened in a cell-based model and validated in lung adenocarcinoma
Source: BMC Cancer. 2019 Jul 11;19:680. doi: 10.1186/s12885-019-5885-9 (PMC6624955; doi:10.1186/s12885-019-5885-9)
Supplement: Supplementary file 8 — Table S3. GO biological process terms and pathways of genes from Blue and Yellow module genes. (XLSX 10 kb) [file 12885_2019_5885_MOESM8_ESM.xlsx]

## Sheet: Sheet1
Table S3. GO terms and pathways of Blue and Yellow module genes in biological process ontology.
Module	Term	Input number (10)	Background number (15337)	Corrected p-Value	Genes
Blue	transmembrane transport	6 (60.00%)	578 (3.77%)	1.03e-06	SLC9A2, SLC2A4, UNC80, ATP2B3, ABCD2, TRPV3
	blood coagulation	5 (50.00%)	469 (3.06%)	5.81e-06	TBXA2R, GNA14, SPARC, ATP2B3, NFE2
Module	Term	Input number (6)	Background number (15337)	Corrected p-Value	Genes
Yellow	transcription, DNA-dependent	6 (100.00%)	1857 (12.11%)	6.26e-06	GBX1, ZNF536, L3MBTL1, ZNF391, CITED1, HES7
	regulation of transcription, DNA-dependent	5 (83.33%)	1305 (8.51%)	2.47e-05	L3MBTL1 ZNF391 CITED1 ZNF536 HES7
