# Supplementary material for: Epithelial-mesenchymal transition markers screened in a cell-based model and validated in lung adenocarcinoma
Source: BMC Cancer. 2019 Jul 11;19:680. doi: 10.1186/s12885-019-5885-9 (PMC6624955; doi:10.1186/s12885-019-5885-9)
Supplement: Supplementary file 9 — Table S4. GO cellular components enriched with genes belonging to blue module. (XLSX 10 kb) [file 12885_2019_5885_MOESM9_ESM.xlsx]

## Sheet: Sheet1
Table S4. GO cellular components enriched with genes belonging to blue module.
#Term	Input number	Background number	P-Value	Corrected P-Value	Input
integral to membrane	26	4328	0.000515741	0.00515741	C5AR2, PKD2L2, SEMA6B, GALNT6, SLC9A2, TMEM37, IL1R2, ABCD2, TRPV3, STEAP1B, TBXA2R, FPR2, CHST9, PROM1, ATP2B3, FGFR3, MANSC4, LRRC4B, CLEC2L, XKR3, SLC2A4, NYNRIN, UNC80, TMEM215, GAS1, PCDH18
perinuclear region of cytoplasm	6	521	0.00689686	0.0344843	SLC2A4, CABP1, MAP6, GALNT6, GGN, FGFR3
