# Supplementary material for: Epithelial-mesenchymal transition markers screened in a cell-based model and validated in lung adenocarcinoma
Source: BMC Cancer. 2019 Jul 11;19:680. doi: 10.1186/s12885-019-5885-9 (PMC6624955; doi:10.1186/s12885-019-5885-9)
Supplement: Supplementary file 10 — Table S5. Correlation pairs statistics and the corresponding pairs in each module. (XLSX 9 kb) [file 12885_2019_5885_MOESM10_ESM.xlsx]

## Sheet: Sheet1
Table S5. Correlation pairs statistics and the corresponding pairs in each module.
Modules	Co-expression pairs	Positive pairs	Negative pairs
turquoise	57944	49560	8384
blue	558	548	10
red	198	198	0
yellow	154	150	4
