# Supplementary material for: Epithelial-mesenchymal transition markers screened in a cell-based model and validated in lung adenocarcinoma
Source: BMC Cancer. 2019 Jul 11;19:680. doi: 10.1186/s12885-019-5885-9 (PMC6624955; doi:10.1186/s12885-019-5885-9)
Supplement: Supplementary file 11 — Table S6. The list of DEmiRNAs between CAF and control from 3, 6, 12, 24, 48, 72 h samples. (XLSX 2789 kb) [file 12885_2019_5885_MOESM11_ESM.xlsx]

## Sheet: 3h
miRNA	CAF 3h	Control 3h	logFC	Pvalue	CAF 3h	Control 3h
chr1_16123	633	10035.8	-3.98681	0	245.18	3825.71
hsa-miR-100-5p	75158	151429	-1.01065	0	29110.8	59031
hsa-miR-10a-5p	7962	17357.2	-1.12433	0	3083.91	6661.61
hsa-miR-125a-5p	12236	25456.1	-1.05688	0	4739.35	9788.7
hsa-miR-151a-5p	2786	8826.7	-1.66368	0	1079.1	3376.03
hsa-miR-191-5p	3775	11063.8	-1.5513	0	1462.17	4236.09
hsa-miR-221-3p	9169	29215.3	-1.67189	0	3551.42	11229.9
hsa-miR-3074-5p	9876	20340.9	-1.04239	0	3825.26	7813.29
hsa-miR-99b-5p	21583	50190	-1.2175	0	8359.71	19372
hsa-miR-19a-3p	4859	978.778	2.31161	0	1882.03	372.77
hsa-miR-19b-3p	19011	4502.91	2.07791	0	7363.5	1726.47
hsa-miR-96-5p	65709	24642.7	1.41493	0	25451	9524.97
hsa-miR-424-5p	8147	4067.27	1.00221	1.15463e-295	3155.57	1556.57
hsa-miR-30d-5p	1887	4758.19	-1.33432	1.97471e-287	730.89	1815.65
chr16_10582	106	1185.67	-3.48356	3.91866e-234	41.06	445.04
hsa-miR-17-5p	4462	2082.07	1.09967	1.39091e-189	1728.26	794.56
hsa-miR-194-5p	2343	767.626	1.60988	3.51151e-180	907.51	291.2
hsa-miR-361-5p	1476	3352.02	-1.18334	4.62789e-169	571.7	1276.79
hsa-miR-4454	1623	667.921	1.28091	5.28683e-89	628.63	252.74
hsa-miR-192-5p	2284	1125.68	1.02077	1.10329e-86	884.66	427.71
chr8_39638	78	523.649	-2.74705	2.83723e-83	30.21	196.95
chr22_19586	1478	648.23	1.18907	2.03777e-72	572.47	245.13
hsa-miR-18a-5p	917	301.23	1.60605	1.71408e-71	355.18	113.27
hsa-miR-34c-5p	1200	528.633	1.1827	1.63386e-58	464.79	199.48
chr2_19960	92	432.574	-2.23324	7.75149e-55	35.63	162.72
hsa-miR-7641	18	233.137	-3.69511	2.19633e-49	6.97	90.02
hsa-miR-185-5p	563	1161.25	-1.04447	2.95198e-49	218.07	438.27
hsa-miR-221-5p	174	556.31	-1.6768	2.31846e-48	67.4	208.78
hsa-miR-4687-5p	93	396.448	-2.09183	2.07443e-46	36.02	149.19
hsa-miR-31-3p	456	124.905	1.8682	1.31292e-44	176.62	46.91
hsa-miR-140-3p	297	701.968	-1.24094	2.13459e-39	115.04	263.73
hsa-miR-339-3p	274	642.596	-1.22974	7.85465e-36	106.13	241.33
hsa-miR-7704	13	155.281	-3.5783	1.61408e-32	5.04	60.44
hsa-miR-4792	53	242.237	-2.19235	1.28694e-30	20.53	92.13
chrX_42916	81	292.091	-1.85042	1.17352e-29	31.37	110.31
hsa-miR-137	691	345.221	1.00117	1.52858e-26	267.64	129.75
hsa-miR-125b-1-3p	200	458.324	-1.19637	6.33403e-25	77.47	172.01
hsa-miR-154-3p	326	115.696	1.49454	1.01232e-23	126.27	43.53
hsa-miR-1180-3p	162	372.535	-1.20138	1.00575e-20	62.75	139.89
hsa-miR-570-3p	459	217.347	1.07849	2.2083e-20	177.78	81.57
hsa-miR-370-3p	34	154.798	-2.18678	5.50265e-20	13.17	59.59
hsa-miR-6069	23	127.505	-2.47084	3.26268e-19	8.91	49.45
hsa-miR-377-3p	422	202.692	1.05795	3.68677e-18	163.45	76.07
hsa-miR-455-5p	396	191.415	1.0488	3.86241e-17	153.38	71.85
hsa-miR-500a-3p	194	391.84	-1.01421	7.12528e-17	75.14	147.08
hsa-miR-33a-5p	236	87.1673	1.43693	8.33943e-17	91.41	32.97
hsa-miR-1307-3p	162	339.795	-1.06867	4.63636e-16	62.75	127.64
hsa-miR-132-5p	140	306.848	-1.1321	6.15237e-16	54.23	115.38
hsa-miR-7-5p	282	122.36	1.20457	1.77495e-15	109.23	46.07
chr1_17673	129	286.39	-1.15061	2.9036e-15	49.97	107.77
chrY_43888	102	19.5438	2.38379	2.13593e-14	39.51	7.61
hsa-miR-146b-5p	75	188.02	-1.32593	9.49348e-13	29.05	71.43
chr2_21899	80	187.044	-1.22531	2.13184e-11	30.99	71
hsa-miR-301a-3p	178	74.4803	1.25695	7.21567e-11	68.94	28.32
hsa-miR-7158-5p	68	158.535	-1.22119	6.35867e-10	26.34	60.44
hsa-miR-1247-5p	25	88.0225	-1.81594	1.14e-09	9.68	34.23
hsa-miR-3613-3p	94	189.679	-1.01283	6.28858e-09	36.41	71.85
hsa-miR-941	94	188.55	-1.00421	8.49809e-09	36.41	71.43
hsa-miR-548d-5p	84	24.9837	1.7494	1.27079e-08	32.54	9.72
hsa-miR-4699-5p	180	86.8892	1.05075	1.87957e-08	69.72	32.97
hsa-miR-4485-3p	16	64.8835	-2.01978	1.97208e-08	6.2	25.36
hsa-miR-92a-1-5p	23	77.0192	-1.74359	3.14178e-08	8.91	30.01
hsa-miR-556-5p	62	139.269	-1.16753	3.81552e-08	24.01	53.25
hsa-miR-4677-3p	24	78.1337	-1.70291	4.4201e-08	9.3	30.43
hsa-miR-1256	4	37.3467	-3.22291	4.95317e-08	1.55	14.79
chr11_1833	5	38.5087	-2.94519	6.91958e-08	1.94	15.21
hsa-miR-668-3p	7	42.9636	-2.61769	1.06803e-07	2.71	16.91
hsa-miR-3960	2	29.3641	-3.87598	2.1869e-07	0.77	11.83
hsa-miR-145-5p	84	29.3701	1.51604	2.28719e-07	32.54	11.41
hsa-miR-148a-5p	58	126.832	-1.1288	2.85787e-07	22.47	48.6
chr21_18985	26	1.02143	4.66985	4.2048e-07	10.07	0
hsa-miR-548v	23	70.4688	-1.61535	6.5539e-07	8.91	27.47
hsa-miR-222-5p	1	24.4593	-4.61231	7.22369e-07	0	10.14
hsa-miR-718	1	24.4593	-4.61231	7.22369e-07	0.39	10.14
hsa-miR-574-5p	91	37.1136	1.29392	2.08242e-06	35.25	14.37
hsa-miR-4683	2	23.981	-3.58382	5.13739e-06	0.77	9.72
hsa-miR-324-5p	85	34.8771	1.28518	5.91985e-06	32.92	13.52
hsa-miR-181d-5p	55	112.225	-1.02889	8.47103e-06	21.3	43.11
hsa-miR-548c-3p	28	70.5694	-1.33362	1.16352e-05	10.85	27.47
hsa-miR-4455	10	38.739	-1.95379	2.19577e-05	3.87	15.21
hsa-miR-548k	78	32.6444	1.25664	2.38772e-05	30.21	12.68
hsa-miR-450a-1-3p	30	71.7079	-1.25717	2.53009e-05	11.62	27.89
hsa-miR-4663	32	75.0389	-1.22957	2.57348e-05	12.39	29.16
hsa-miR-539-3p	76	31.5376	1.26893	2.83049e-05	29.44	12.26
hsa-miR-569	15	47.498	-1.66291	3.48094e-05	5.81	18.6
hsa-miR-5009-3p	7	32.1375	-2.19883	3.90441e-05	2.71	12.68
hsa-miR-545-3p	81	35.9603	1.17152	3.96873e-05	31.37	13.95
hsa-miR-592	72	30.4263	1.24268	3.97433e-05	27.89	11.83
hsa-miR-532-3p	79	34.8496	1.18071	4.72591e-05	30.6	13.52
hsa-miR-20b-5p	44	12.9403	1.76563	4.76848e-05	17.04	5.07
hsa-miR-98-3p	68	28.2206	1.26879	5.5729e-05	26.34	10.99
chr11_2945	28	66.1914	-1.24122	7.3111e-05	10.85	25.78
hsa-miR-128-1-5p	2	18.5989	-3.21715	0.000112862	0.77	7.61
hsa-miR-4634	2	18.5989	-3.21715	0.000112862	0.77	7.61
hsa-miR-605-3p	2	18.5989	-3.21715	0.000112862	0.77	7.61
chr6_32847	43	14.0225	1.61659	0.000155552	16.66	5.49
hsa-miR-487b-3p	42	84.0974	-1.00167	0.000161259	16.27	32.54
hsa-miR-1197	24	4.24632	2.49875	0.00018089	9.3	1.69
hsa-miR-1304-3p	49	18.3712	1.41534	0.000196712	18.98	7.18
hsa-miR-5683	21	51.9189	-1.30587	0.000241581	8.13	20.29
chr9_41167	1	15.199	-3.92591	0.000257869	0	6.34
hsa-miR-1193	1	15.199	-3.92591	0.000257869	0	6.34
hsa-miR-4325	1	15.199	-3.92591	0.000257869	0	6.34
chr12_5855	18	2.06655	3.1227	0.000403715	6.97	0.85
hsa-miR-328-3p	24	55.2219	-1.20221	0.000427585	9.3	21.55
hsa-miR-548a-3p	65	30.3991	1.09641	0.000431613	25.18	11.83
hsa-miR-7973	8	28.9315	-1.85457	0.000444589	3.1	11.41
hsa-miR-188-3p	72	34.8149	1.04829	0.000453321	27.89	13.52
hsa-miR-874-3p	13	36.6305	-1.49453	0.000587169	5.04	14.37
hsa-miR-769-3p	28	58.5478	-1.06419	0.0008065	10.85	22.82
hsa-miR-151b	3	17.7791	-2.56715	0.00080933	1.16	7.18
hsa-miR-378d	25	6.40668	1.96428	0.0008819	9.68	2.54
hsa-miR-199a-5p	23	5.3224	2.11149	0.000915936	8.91	2.11
hsa-miR-15a-3p	14	1.01319	3.78845	0.00097855	5.42	0
hsa-miR-153-3p	30	8.58061	1.80581	0.001071	11.62	3.38
chr6_34003	46	19.4513	1.24177	0.00110042	17.82	7.61
hsa-miR-6750-5p	8	26.7689	-1.74248	0.00113248	3.1	10.57
hsa-miR-23a-5p	22	48.6698	-1.14552	0.00123372	8.52	19.02
hsa-miR-4772-3p	6	23.4614	-1.96726	0.00135953	2.32	9.3
hsa-miR-506-3p	4	18.9978	-2.24776	0.00146753	1.55	7.61
hsa-miR-3692-3p	12	33.3664	-1.47536	0.00156355	4.65	13.1
chrX_43301	43	18.3601	1.22776	0.00188329	16.66	7.18
hsa-miR-4791	21	46.4862	-1.14641	0.00209266	8.13	18.17
hsa-miR-619-5p	15	36.6582	-1.28917	0.00209276	5.81	14.37
hsa-miR-6743-5p	2	14.3298	-2.84094	0.00224194	0.77	5.92
hsa-miR-1305	54	25.995	1.05473	0.00234853	20.92	10.14
chr20_18318	1	11.1895	-3.48407	0.0032726	0	4.65
hsa-miR-485-5p	12	1.01577	3.56239	0.00342289	4.65	0
hsa-miR-425-3p	14	34.4783	-1.30026	0.00364741	5.42	13.52
hsa-miR-33a-3p	22	6.39857	1.78168	0.00373114	8.52	2.54
hsa-miR-548f-5p	27	8.57229	1.65521	0.00394943	10.46	3.38
chr21_19233	11	29.0143	-1.39926	0.0041498	4.26	11.41
hsa-miR-4800-3p	4	16.8396	-2.07378	0.0041637	1.55	6.76
hsa-miR-580-5p	3	14.5483	-2.27781	0.00424258	1.16	5.92
hsa-miR-3185	40	18.354	1.1239	0.00538877	15.49	7.18
hsa-miR-1246	26	8.56922	1.60127	0.00601022	10.07	3.38
hsa-miR-135b-5p	26	8.56922	1.60127	0.00601022	10.07	3.38
hsa-miR-3140-3p	1	10.1896	-3.34902	0.00610719	0	4.23
hsa-miR-3607-3p	1	10.1896	-3.34902	0.00610719	0	4.23
hsa-miR-4532	1	10.1896	-3.34902	0.00610719	0	4.23
hsa-miR-4649-5p	1	10.1896	-3.34902	0.00610719	0	4.23
hsa-miR-548aw	1	10.1896	-3.34902	0.00610719	0	4.23
hsa-miR-3141	11	27.9317	-1.3444	0.00618738	4.26	10.99
hsa-miR-3195	4	15.7628	-1.97845	0.00692797	1.55	6.34
hsa-miR-3614-3p	4	15.7628	-1.97845	0.00692797	1.55	6.34
hsa-miR-4451	2	12.2296	-2.61231	0.0071111	0.77	5.07
hsa-miR-5680	2	12.2296	-2.61231	0.0071111	0.77	5.07
hsa-miR-6724-5p	9	23.5544	-1.388	0.00872521	3.49	9.3
chrX_42942	6	19.1447	-1.67391	0.00902633	2.32	7.61
hsa-miR-645	20	6.39048	1.646	0.00937836	7.75	2.54
hsa-miR-376b-3p	28	10.7409	1.38231	0.00951061	10.85	4.23
hsa-miR-2113	1921	5020.83	-1.38607	5.00488499237183e-321	744.06	1916.24

## Sheet: 6h
miRNA	CAF 6h	Control 6h	logFC	Pvalue	CAF 6h	Control 6h
chr10_534	7	0.429284	4.02735	0.00560855	1.83	0
chr11_2945	49	111.859	-1.19083	1.18303e-05	12.82	38.84
chr11_2991	8	0.42723	4.22691	0.00267459	2.09	0
chr11_3301	71	16.4832	2.10683	9.14998e-11	18.57	5.89
chr12_5116	1564	3796.89	-1.27958	4.60266e-168	409.13	1128.15
chr12_5497	5476	960.069	2.51191	0	1432.46	286.07
chr13_6502	2887	1010.61	1.51435	2.81556e-246	755.21	305.31
chr14_7644	126	303.481	-1.26818	1.18412e-14	32.96	101.42
chr15_10190	687	312.166	1.138	3.36292e-41	179.71	100.38
chr15_9732	23	8.99293	1.35477	0.00726989	6.02	3.29
chr16_10582	197	69.6231	1.50056	5.1367e-18	51.53	23.75
chr17_12187	9	0.880116	3.35416	0.00881513	2.35	0.35
chr17_12234	165	14.2484	3.5336	3.01507e-37	43.16	5.03
chr17_12394	144	25.7748	2.48204	1.11552e-23	37.67	9.02
chr17_12574	7	0.429284	4.02735	0.00560855	1.83	0
chr18_12733	26	3.73338	2.79996	1.16698e-05	6.8	1.39
chr19_13917	96	27.0754	1.82605	9.83807e-12	25.11	9.54
chr1_16123	1545	521.343	1.5673	7.04002e-139	404.16	162.45
chr1_17590	154	666.349	-2.11335	1.02765e-66	40.28	217.93
chr20_18318	13	1.35461	3.26256	0.000629471	3.4	0.52
chr2_19960	96	42.2026	1.1857	2.25617e-07	25.11	14.74
chr2_21958	137	23.7317	2.52929	7.79367e-23	35.84	8.32
chr3_24262	387	861.259	-1.15411	5.78679e-33	101.24	274.11
chr3_25300	63	151.401	-1.26495	6.86141e-08	16.48	52.01
chr4_28239	43	10.0332	2.09955	6.72822e-07	11.25	3.64
chr4_28917	658	278.808	1.23882	3.326e-44	172.13	89.98
chr4_29119	4	21.427	-2.42136	0.00196043	1.05	7.98
chr5_32355	1	24.1652	-4.59486	2.45443e-06	0	9.19
chr6_34209	51	12.4802	2.03086	7.92884e-08	13.34	4.51
chr8_37611	235	57.4081	2.03333	1.00607e-30	61.47	19.59
chr8_38875	3	15.2373	-2.34457	0.00865021	0.78	5.72
chr8_39364	49	20.3015	1.2712	0.000145077	12.82	7.28
chr8_39638	532	45.2169	3.55649	5.51822e-117	139.17	15.26
chr9_40538	16	66.2989	-2.05091	1.73596e-07	4.19	23.75
chr9_40713	700	171.3	2.03083	1.01107e-87	183.11	55.83
chr9_41137	29	5.17173	2.48733	7.38714e-06	7.59	1.91
chrX_42355	25	75.3386	-1.59146	4.63997e-06	6.54	26.7
chrX_43301	28	75.008	-1.42162	2.73541e-05	7.32	26.53
hsa-let-7i-3p	1261	2645.33	-1.06888	6.22963e-85	329.86	796.66
hsa-miR-10a-5p	21017	6691.31	1.6512	0	5497.82	1850.43
hsa-miR-10b-5p	473	147.689	1.67928	1.65147e-47	123.73	48.72
hsa-miR-1197	27	10.4613	1.36789	0.00259005	7.06	3.81
hsa-miR-1246	85	10.6167	3.00113	4.35375e-17	22.24	3.81
hsa-miR-1252-5p	16	3.70721	2.10967	0.00569656	4.19	1.39
hsa-miR-1254	20	5.13778	1.96078	0.00115436	5.23	1.91
hsa-miR-1287-5p	49	23.7528	1.04469	0.000946511	12.82	8.5
hsa-miR-1290	48	15.881	1.59573	1.31567e-05	12.56	5.72
hsa-miR-136-5p	109	244.051	-1.16285	1.58562e-10	28.51	82.18
hsa-miR-137	425	884.475	-1.05736	6.73379e-29	111.18	280.69
hsa-miR-138-5p	707	1734.01	-1.29433	2.66257e-79	184.94	534.86
hsa-miR-141-3p	169	400.209	-1.24373	3.31641e-18	44.21	132.11
hsa-miR-143-3p	987	318.793	1.63043	8.10237e-94	258.19	101.6
hsa-miR-145-5p	83	26.9976	1.62028	4.16741e-09	21.71	9.54
hsa-miR-146b-5p	194	83.6159	1.21421	1.03542e-13	50.75	28.43
hsa-miR-151a-5p	8165	3657.8	1.15848	0	2135.88	1047.53
hsa-miR-154-5p	18	5.12956	1.81109	0.00535851	4.71	1.91
hsa-miR-16-1-3p	1	11.131	-3.47652	0.00697339	0	4.33
hsa-miR-17-3p	131	315.942	-1.27009	2.79167e-15	34.27	105.41
hsa-miR-185-3p	11	0.429634	4.67825	0.000290054	2.88	0
hsa-miR-188-3p	18	45.2867	-1.33109	0.00232967	4.71	16.3
hsa-miR-190a-5p	17	43.2869	-1.3484	0.00274922	4.45	15.6
hsa-miR-191-5p	7592	3747.53	1.01854	0	1985.99	1074.4
hsa-miR-199a-5p	9	46.3266	-2.36384	2.025e-06	2.35	16.82
hsa-miR-199b-5p	1	12.0492	-3.59086	0.00382997	0	4.68
hsa-miR-19a-3p	1003	2018.49	-1.00896	1.63105e-58	262.37	615.13
hsa-miR-19b-1-5p	22	99.6025	-2.17868	9.60561e-12	5.75	35.2
hsa-miR-19b-3p	4551	9106.2	-1.00067	8.12668e-254	1190.49	2588.66
hsa-miR-200c-3p	82	37.0322	1.14684	3.40978e-06	21.45	13
hsa-miR-20a-3p	51	136.959	-1.42518	1.1806e-08	13.34	47.33
hsa-miR-210-3p	1307	2849.61	-1.1245	2.16404e-100	341.9	855.95
hsa-miR-22-5p	202	433.681	-1.10228	4.38532e-16	52.84	142.34
hsa-miR-23a-3p	8318	17071.5	-1.03728	0	2175.9	4719.96
hsa-miR-29a-5p	26	90.403	-1.79786	2.28659e-08	6.8	31.9
hsa-miR-29b-3p	1044	2308.56	-1.14487	2.1556e-84	273.1	700.61
hsa-miR-29c-3p	394	867.773	-1.13912	1.85186e-32	103.07	276.01
hsa-miR-29c-5p	12	44.0535	-1.87622	7.37511e-05	3.14	15.95
hsa-miR-301a-3p	51	143.611	-1.49359	9.61562e-10	13.34	49.59
hsa-miR-31-3p	125	419.4	-1.7464	1.41521e-32	32.7	139.22
hsa-miR-3158-3p	31	9.51547	1.70392	0.000429158	8.11	3.47
hsa-miR-3159	13	0.891527	3.86609	0.000629471	3.4	0.35
hsa-miR-3185	27	59.5002	-1.13994	0.00178515	7.06	21.15
hsa-miR-33a-5p	96	209.929	-1.1288	7.93161e-09	25.11	71.08
hsa-miR-3613-3p	75	259.413	-1.79029	2.6881e-21	19.62	87.9
hsa-miR-3614-3p	33	13.3811	1.30227	0.00107309	8.63	4.85
hsa-miR-3615	18	3.71333	2.27721	0.00197694	4.71	1.39
hsa-miR-3653-3p	14	3.23162	2.1151	0.00581831	3.66	1.21
hsa-miR-3675-3p	13	46.0417	-1.82443	6.69069e-05	3.4	16.64
hsa-miR-3692-3p	17	116.048	-2.77111	1.34601e-17	4.45	41.09
hsa-miR-370-3p	143	48.6596	1.55522	4.72262e-14	37.41	16.82
hsa-miR-374b-5p	1132	2352.4	-1.05526	7.81839e-74	296.12	712.22
hsa-miR-374c-3p	1132	2352.4	-1.05526	7.81839e-74	296.12	712.22
hsa-miR-375	76	21.9629	1.79093	2.74747e-09	19.88	7.8
hsa-miR-409-5p	902	372.13	1.27732	1.54116e-62	235.95	118.42
hsa-miR-411-3p	98	32.1167	1.60946	1.60797e-10	25.64	11.27
hsa-miR-411-5p	931	428.364	1.11994	4.05647e-54	243.54	135.75
hsa-miR-424-5p	3498	7150.69	-1.03155	9.30431e-212	915.04	2056.05
hsa-miR-4423-5p	1	12.0492	-3.59086	0.00382997	0	4.68
hsa-miR-4448	55	159.729	-1.53813	4.22488e-11	14.39	54.96
hsa-miR-4451	7	24.0413	-1.78009	0.00613751	1.83	8.84
hsa-miR-4454	4357	1107.4	1.97616	0	1139.74	330.63
hsa-miR-4455	3	46.4678	-3.9532	3.01841e-10	0.78	17.16
hsa-miR-4464	4	17.1808	-2.10272	0.00846138	1.05	6.41
hsa-miR-4480	40	15.3527	1.38151	0.000211734	10.46	5.55
hsa-miR-4485-3p	72	10.0986	2.83384	4.48061e-14	18.83	3.64
hsa-miR-4494	21	63.6647	-1.6001	1.72249e-05	5.49	22.71
hsa-miR-4497	28	0.446751	5.96981	9.89431e-10	7.32	0
hsa-miR-4652-3p	9	1.3388	2.74899	0.00881513	2.35	0.52
hsa-miR-4654	75	35.9622	1.06041	3.52323e-05	19.62	12.66
hsa-miR-4677-3p	78	28.9657	1.42913	1.64521e-07	20.4	10.23
hsa-miR-4680-5p	26	7.08532	1.87561	0.000351522	6.8	2.6
hsa-miR-4684-5p	17	59.4719	-1.80667	8.30833e-06	4.45	21.33
hsa-miR-4693-3p	9	0.880116	3.35416	0.00881513	2.35	0.35
hsa-miR-4699-3p	156	405.386	-1.37775	8.1758e-22	40.81	134.02
hsa-miR-4699-5p	156	370.031	-1.2461	5.00327e-17	40.81	122.58
hsa-miR-4746-5p	21	58.2222	-1.47118	0.000166725	5.49	20.8
hsa-miR-4768-5p	21	6.56964	1.6765	0.00411886	5.49	2.43
hsa-miR-4771	24	1.84604	3.70053	3.02233e-06	6.28	0.69
hsa-miR-4775	8	27.4814	-1.78038	0.00351993	2.09	10.06
hsa-miR-4777-3p	28	6.61357	2.08193	0.000125198	7.32	2.43
hsa-miR-4799-3p	17	4.65247	1.86947	0.00875227	4.45	1.73
hsa-miR-5009-3p	5	24.353	-2.2841	0.0011499	1.31	9.02
hsa-miR-500a-3p	477	216.854	1.13726	4.8142e-29	124.78	70.91
hsa-miR-515-5p	87	384.882	-2.14533	5.41701e-40	22.76	128.99
hsa-miR-544a	15	3.70386	2.01786	0.00955046	3.92	1.39
hsa-miR-545-3p	30	96.6925	-1.68844	3.30056e-08	7.85	33.98
hsa-miR-548c-3p	26	156.409	-2.58874	1.78307e-21	6.8	54.61
hsa-miR-548k	78	28.9657	1.42913	1.64521e-07	20.4	10.23
hsa-miR-562	1	11.131	-3.47652	0.00697339	0.26	4.33
hsa-miR-5689	31	67.6524	-1.12587	0.00118531	8.11	23.93
hsa-miR-569	58	11.0411	2.39317	5.68477e-10	15.17	3.99
hsa-miR-5699-3p	19	4.66031	2.0275	0.00195907	4.97	1.73
hsa-miR-5701	31	7.10754	2.12485	2.55454e-05	8.11	2.6
hsa-miR-571	19	51.2166	-1.43061	0.000690312	4.97	18.38
hsa-miR-576-3p	30	12.8846	1.21931	0.00535268	7.85	4.68
hsa-miR-589-5p	430	181.237	1.24646	8.82324e-30	112.48	59.64
hsa-miR-590-3p	373	791.992	-1.08631	2.58093e-27	97.57	252.78
hsa-miR-601	4	20.4815	-2.35625	0.00325343	1.05	7.63
hsa-miR-6089	18	3.24309	2.47255	0.000598396	4.71	1.21
hsa-miR-6128	82	10.1202	3.01838	5.85677e-17	21.45	3.64
hsa-miR-625-5p	39	84.5675	-1.11663	0.000293527	10.2	29.65
hsa-miR-629-5p	106	52.4481	1.0151	1.31977e-06	27.73	18.2
hsa-miR-6516-3p	26	11.4195	1.18701	0.00767259	6.8	4.16
hsa-miR-6715b-3p	18	70.3975	-1.96753	1.5631e-07	4.71	25.14
hsa-miR-6723-5p	8	0.42723	4.22691	0.00267459	2.09	0
hsa-miR-6783-5p	29	9.02618	1.68387	0.000478875	7.59	3.29
hsa-miR-6798-3p	7	0.429284	4.02735	0.00560855	1.83	0
hsa-miR-6803-5p	13	0.432955	4.90815	6.59617e-05	3.4	0
hsa-miR-7156-3p	16	1.83245	3.12623	0.000483093	4.19	0.69
hsa-miR-7158-5p	85	21.513	1.98226	1.96455e-11	22.24	7.63
hsa-miR-7641	40	12.4416	1.68482	2.0736e-05	10.46	4.51
hsa-miR-7704	28	12.3932	1.17588	0.00639994	7.32	4.51
hsa-miR-7973	47	6.66586	2.8178	3.09605e-09	12.29	2.43
hsa-miR-8058	15	58.8533	-1.97216	1.78225e-06	3.92	21.15
hsa-miR-8079	90	11.1187	3.01694	2.00144e-18	23.54	3.99
hsa-miR-936	11	34.833	-1.66295	0.00162105	2.88	12.66
hsa-miR-98-3p	14	67.1229	-2.26138	1.7524e-08	3.66	24.1
hsa-miR-99b-5p	60401	26259.4	1.20174	0	15800.3	6870.15

## Sheet: 12h
miRNA	CAF 12h	Control 12h	logFC	Pvalue	CAF 12h	Control 12h
chr11_2945	44	125.083	-1.50731	1.67576e-07	14.15	40.75
chr14_7644	56	202.678	-1.85569	1.01926e-15	18.01	65.01
chr1_16123	963	2788.91	-1.5341	3.36106e-141	309.67	824.37
chr1_17673	106	216.627	-1.03115	3.15622e-06	34.09	68.56
chr6_34560	16	45.2223	-1.49896	0.00279935	5.15	15.52
chrX_42916	218	665.055	-1.60914	6.40448e-38	70.1	204.39
chrX_43301	28	65.602	-1.22831	0.00182657	9	21.99
hsa-miR-219a-1-3p	31	102.749	-1.72878	7.73113e-08	9.97	33.96
hsa-miR-3185	25	64.4207	-1.3656	0.000878035	8.04	21.67
hsa-miR-3613-3p	86	295.852	-1.78247	6.9397e-21	27.65	93.46
hsa-miR-3692-3p	13	95.5153	-2.87722	4.83465e-14	4.18	32.34
hsa-miR-372-5p	84	171.202	-1.02724	4.04426e-05	27.01	54.66
hsa-miR-4455	7	37.5612	-2.42382	3.13499e-05	2.25	13.26
hsa-miR-4494	30	78.644	-1.39037	0.000151237	9.65	26.2
hsa-miR-4668-5p	12	41.0362	-1.77386	0.000773773	3.86	14.23
hsa-miR-4687-5p	241	521.908	-1.11476	2.08925e-15	77.5	160.73
hsa-miR-4733-3p	5	21.3053	-2.09121	0.00908845	1.61	7.76
hsa-miR-5096	2	14.3558	-2.84356	0.00976738	0.64	5.5
hsa-miR-548aw	2	16.1052	-3.00946	0.00331222	0.64	6.14
hsa-miR-5683	23	66.25	-1.52629	0.000163673	7.4	22.32
hsa-miR-6072	2	18.7456	-3.22848	0.000635702	0.64	7.11
hsa-miR-613	80	166.908	-1.06098	2.29583e-05	25.73	53.36
hsa-miR-6715b-3p	31	102.749	-1.72878	7.73113e-08	9.97	33.96
hsa-miR-7157-5p	23	63.2958	-1.46048	0.000461108	7.4	21.34
hsa-miR-7641	44	89.5805	-1.02568	0.00306432	14.15	29.43
hsa-miR-7704	37	74.07	-1.00136	0.00984731	11.9	24.58
hsa-miR-8058	2	19.6287	-3.29489	0.000364989	0.64	7.44
chr12_5497	6975	1611.25	2.11402	0	2242.93	468.94
chr15_9732	24	4.43861	2.43486	2.50484e-05	7.72	1.62
chr17_12394	215	105.22	1.03093	1.41855e-14	69.14	33.31
chr18_12733	44	15.0393	1.54877	9.54501e-06	14.15	5.17
chr19_13917	91	37.2511	1.28858	7.19387e-09	29.26	12.29
chr1_17264	42	10.2209	2.03887	3.64061e-07	13.51	3.56
chr1_17507	16	0.821442	4.28377	6.60814e-05	5.15	0.32
chr4_28239	70	27.0331	1.37263	1.84963e-07	22.51	9.06
chr6_32847	34	11.1103	1.61363	6.49489e-05	10.93	3.88
chr8_37611	300	121.548	1.30344	5.84079e-26	96.47	38.16
chr9_40713	987	428.372	1.20418	2.14864e-74	317.39	129.69
chr9_41137	12	3.41941	1.81121	0.00880095	3.86	1.29
chrX_42320	27	4.45976	2.59792	2.19626e-06	8.68	1.62
chrX_42439	12	3.41941	1.81121	0.00880095	3.86	1.29
chrY_43888	37	11.1373	1.73212	1.44101e-05	11.9	3.88
hsa-miR-1185-2-3p	20	5.32633	1.90879	0.000865254	6.43	1.94
hsa-miR-1246	37	12.0932	1.61333	3.5976e-05	11.9	4.2
hsa-miR-1249-3p	42	17.9187	1.22892	0.000220057	13.51	6.14
hsa-miR-1304-3p	25	9.12039	1.45476	0.00153542	8.04	3.23
hsa-miR-151b	23	9.09579	1.33836	0.00386789	7.4	3.23
hsa-miR-16-1-3p	12	3.41941	1.81121	0.00880095	3.86	1.29
hsa-miR-188-3p	26	8.19078	1.66644	0.000398239	8.36	2.91
hsa-miR-1908-3p	12	1.66966	2.8454	0.00272569	3.86	0.65
hsa-miR-200b-3p	20	6.25239	1.67752	0.00143495	6.43	2.26
hsa-miR-3118	18	6.22644	1.53152	0.00638927	5.79	2.26
hsa-miR-3144-3p	37	16.8942	1.13099	0.000899923	11.9	5.82
hsa-miR-329-3p	30	8.22884	1.8662	5.05952e-05	9.65	2.91
hsa-miR-337-3p	37	10.1838	1.86126	5.40133e-06	11.9	3.56
hsa-miR-34c-3p	16	3.45888	2.2097	0.000808403	5.15	1.29
hsa-miR-3674	22	0.832377	4.72412	4.26772e-07	7.07	0
hsa-miR-3908	57	16.114	1.82265	2.19657e-08	18.33	5.5
hsa-miR-3940-3p	12	3.41941	1.81121	0.00880095	3.86	1.29
hsa-miR-3960	21	6.26411	1.74521	0.000838923	6.75	2.26
hsa-miR-3976	12	1.66966	2.8454	0.00272569	3.86	0.65
hsa-miR-4497	11	1.66475	2.72412	0.00906001	3.54	0.65
hsa-miR-4654	117	33.4638	1.80584	7.43188e-16	37.62	11
hsa-miR-4720-3p	19	5.31518	1.83781	0.00147967	6.11	1.94
hsa-miR-4779	23	5.35623	2.10234	9.49446e-05	7.4	1.94
hsa-miR-496	17	5.2911	1.6839	0.00424606	5.47	1.94
hsa-miR-5089-5p	59	28.8868	1.0303	6.27981e-05	18.97	9.7
hsa-miR-5193	14	1.6784	3.06027	0.000742683	4.5	0.65
hsa-miR-520g-5p	12	1.66966	2.8454	0.00272569	3.86	0.65
hsa-miR-548ar-3p	12	2.53804	2.24125	0.00880095	3.86	0.97
hsa-miR-663a	10	0.802517	3.63932	0.0037648	3.22	0.32
hsa-miR-664a-5p	9	0.798882	3.49387	0.00734665	2.89	0
hsa-miR-665	131	64.1374	1.03033	2.16268e-09	42.13	20.7
hsa-miR-7158-5p	49	22.864	1.09971	0.000196247	15.76	7.76
hsa-miR-766-3p	19	4.39596	2.11175	0.000475154	6.11	1.62

## Sheet: 24h
miRNA	CAF 24h	Control 24h	logFC	Pvalue	CAF 24h	Control 24h
chr14_7644	32	66.9759	-1.06557	0.00248146	19.16	38.87
hsa-miR-181b-3p	8	24.6231	-1.62194	0.00830378	4.79	14.95
hsa-miR-33b-3p	11	48.9964	-2.15517	3.47756e-06	6.59	29.15
hsa-miR-3613-3p	60	120.278	-1.00334	0.000173471	35.92	68.77
hsa-miR-3684	2	13.0549	-2.70652	0.00849659	1.2	8.22
hsa-miR-4494	9	26.5764	-1.56215	0.0072074	5.39	16.07
hsa-miR-5683	6	28.2271	-2.23405	0.000432826	3.59	17.19
hsa-miR-5689	16	38.4163	-1.26365	0.00931289	9.58	22.8
hsa-miR-613	36	84.7894	-1.23589	8.20975e-05	21.55	48.96
hsa-miR-6715b-3p	16	44.8494	-1.48702	0.000795124	9.58	26.54
hsa-miR-6783-5p	3	15.5527	-2.37413	0.00537834	1.8	9.72
chr12_5497	8302	1017.2	3.02885	0	4969.97	558.02
chr13_6502	775	325.446	1.25178	8.81649e-54	463.95	181.64
chr17_12234	51	21.0041	1.27983	7.64299e-05	30.53	12.33
chr19_14094	16	2.99223	2.41878	0.00186395	9.58	1.87
chr2_19960	59	19.1127	1.62618	5.61231e-07	35.32	11.21
chr8_39029	46	13.8651	1.73018	6.16392e-06	27.54	8.22
chrX_42112	10	1.16312	3.10392	0.00445451	5.99	0.75
chrY_43888	93	5.01098	4.21407	3.83371e-24	55.67	2.99
hsa-miR-1267	10	1.16312	3.10392	0.00445451	5.99	0.75
hsa-miR-143-3p	297	145.043	1.03398	6.93084e-17	177.8	81.85
hsa-miR-1469	9	0.554625	4.02034	0.00857767	5.39	0
hsa-miR-148a-5p	71	22.4343	1.66211	1.61389e-08	42.5	13.08
hsa-miR-193a-3p	57	22.3473	1.35086	1.26919e-05	34.12	13.08
hsa-miR-195-5p	30	10.5674	1.50534	0.00142748	17.96	6.35
hsa-miR-216b-5p	204	60.4133	1.75563	5.81642e-23	122.12	34.39
hsa-miR-3144-3p	29	8.66151	1.74336	0.000467067	17.36	5.23
hsa-miR-3168	73	12.6957	2.52355	7.45003e-13	43.7	7.48
hsa-miR-3195	18	3.61093	2.31755	0.00196635	10.78	2.24
hsa-miR-34c-3p	16	2.38534	2.7458	0.000470541	9.58	1.5
hsa-miR-375	51	24.8999	1.03436	0.000755494	30.53	14.58
hsa-miR-376a-3p	49	20.9883	1.2232	0.000169594	29.33	12.33
hsa-miR-376b-3p	18	6.08089	1.56564	0.00745392	10.78	3.74
hsa-miR-376c-3p	245	108.275	1.17808	1.12913e-16	146.67	61.3
hsa-miR-3908	56	3.69728	3.92089	5.49507e-14	33.52	2.24
hsa-miR-3960	21	3.62207	2.5355	0.000208388	12.57	2.24
hsa-miR-410-5p	26	9.90386	1.39245	0.00391435	15.56	5.98
hsa-miR-4474-5p	21	6.72427	1.64294	0.00397238	12.57	4.11
hsa-miR-4488	11	1.16754	3.23596	0.00230018	6.59	0.75
hsa-miR-4492	18	3.61093	2.31755	0.00196635	10.78	2.24
hsa-miR-4508	9	1.15826	2.95796	0.00857767	5.39	0.75
hsa-miR-4519	46	15.1518	1.60214	1.42393e-05	27.54	8.97
hsa-miR-4633-3p	52	24.9085	1.06187	0.00053113	31.13	14.58
hsa-miR-4633-5p	52	24.9085	1.06187	0.00053113	31.13	14.58
hsa-miR-4686	12	1.77487	2.75725	0.00542114	7.18	1.12
hsa-miR-4792	125	41.6951	1.58398	8.15583e-13	74.83	23.92
hsa-miR-491-3p	14	2.9855	2.22938	0.00573553	8.38	1.87
hsa-miR-510-3p	103	38.3134	1.42672	9.32447e-10	61.66	22.05
hsa-miR-520g-5p	12	0.566574	4.40463	0.00118211	7.18	0.37
hsa-miR-544a	26	5.50319	2.24017	0.000121828	15.56	3.36
hsa-miR-590-5p	29	8.66151	1.74336	0.000467067	17.36	5.23
hsa-miR-629-3p	14	2.9855	2.22938	0.00573553	8.38	1.87
hsa-miR-639	10	0.559232	4.16041	0.00445451	5.99	0
hsa-miR-6503-5p	66	11.3802	2.53594	3.18107e-12	39.51	6.73
hsa-miR-656-3p	39	16.3867	1.25095	0.000604778	23.35	9.72
hsa-miR-663a	9	1.15826	2.95796	0.00857767	5.39	0.75
hsa-miR-6820-3p	51	13.2498	1.94452	2.0905e-07	30.53	7.85
hsa-miR-718	10	1.16312	3.10392	0.00445451	5.99	0.75

## Sheet: 48h
miRNA	CAF 48h	Control 48h	logFC	Pvalue	CAF 48h	Control 48h
chr11_3301	62	352.165	-2.50591	9.36676e-35	71.43	376.64
chr12_5220	217975	448442	-1.04076	0	251126	375793
chr16_10582	49	149.371	-1.60805	8.20621e-08	56.45	162.96
chr1_15900	148	465.125	-1.65202	1.21553e-22	170.51	487.6
chr1_16123	246	640.479	-1.38049	3.64558e-21	283.41	661.97
chr1_16525	10	35.4717	-1.82667	0.00407527	11.52	41.21
chr1_17507	16	85.5283	-2.41833	4.6306e-09	18.43	96.38
chr20_18538	159	424.456	-1.41659	3.01307e-15	183.18	445.12
chr2_19960	56	308.785	-2.4631	4.99929e-30	64.52	331.62
chr2_21899	397	956.515	-1.26865	1.16079e-25	457.38	973.93
chr8_39638	44	117.802	-1.42079	3.22592e-05	50.69	129.35
chrX_41743	5	37.0498	-2.88947	1.58944e-05	5.76	43.75
chrX_42916	3	55.1562	-4.20049	9.89771e-11	3.46	65.31
hsa-miR-1307-3p	37	82.8963	-1.16378	0.00727689	42.63	91.94
hsa-miR-2355-3p	2	24.9618	-3.64165	0.000106477	2.3	30.44
hsa-miR-27b-5p	54	164.49	-1.60697	2.11836e-08	62.21	178.81
hsa-miR-3123	133	398.607	-1.58354	3.88833e-18	153.23	419.75
hsa-miR-3127-5p	24	147.329	-2.61793	3.70912e-16	27.65	162.96
hsa-miR-3195	3	18.2399	-2.60407	0.00729026	3.46	22.19
hsa-miR-3529-3p	164	473.36	-1.52924	9.0877e-20	188.94	495.21
hsa-miR-3692-3p	6	31.7004	-2.40147	0.000460051	6.91	37.41
hsa-miR-4296	10	37.7132	-1.91507	0.00189262	11.52	43.75
hsa-miR-4448	50	125.175	-1.32395	8.93184e-05	57.6	136.96
hsa-miR-4454	237	501.869	-1.08242	7.59095e-10	273.04	521.2
hsa-miR-4516	1	13.6993	-3.77603	0.00327005	1.15	17.12
hsa-miR-4663	259	656.672	-1.34222	1.6931e-20	298.39	677.82
hsa-miR-4676-5p	1	11.6327	-3.54011	0.00979542	0	14.58
hsa-miR-4687-5p	55	136.059	-1.30673	5.28893e-05	63.36	148.37
hsa-miR-4765	2	24.4296	-3.61056	0.000103781	2.3	29.8
hsa-miR-4792	97	216.847	-1.16062	1.03971e-05	111.75	232.07
hsa-miR-487b-3p	6	27.8525	-2.21477	0.00270966	6.91	32.97
hsa-miR-5010-3p	1	13.1821	-3.7205	0.0056544	0	16.49
hsa-miR-5089-3p	5	32.6549	-2.7073	0.000107674	5.76	38.68
hsa-miR-592	2	18.6026	-3.21744	0.00143778	2.3	22.83
hsa-miR-6069	16	112.593	-2.81497	7.14759e-14	18.43	126.18
hsa-miR-6516-5p	2	16.4982	-3.04424	0.00701342	2.3	20.29
hsa-miR-6750-5p	40	112.3	-1.48929	2.48736e-05	46.08	123.64
hsa-miR-7158-5p	25	377.823	-3.91771	1.05201e-62	28.8	410.24
hsa-miR-7641	14	85.8646	-2.61664	4.46422e-10	16.13	97.01
hsa-miR-7974	8	39.7263	-2.31202	0.000190452	9.22	46.29
hsa-miR-875-5p	1	13.1821	-3.7205	0.0056544	0	16.49
hsa-miR-936	1	11.6327	-3.54011	0.00979542	0	14.58
hsa-miR-99b-3p	16	47.2363	-1.56183	0.0047789	18.43	53.9
hsa-miR-99b-5p	2861	6786.37	-1.24612	8.84437e-165	3296.12	6473.84
chr11_2311	39	13.22	1.56075	3.97201e-06	44.93	15.22
chr12_5164	10	2.04464	2.29008	0.00661916	11.52	2.54
chr15_9732	26	8.63141	1.59084	0.000240859	29.95	10.15
chr17_11481	6	0.474976	3.65904	0.00646103	6.91	0
chr17_12394	109	53.8297	1.01785	1.50545e-09	125.58	58.97
chr18_12733	81	14.0135	2.5311	2.91928e-17	93.32	15.85
chr4_28239	73	31.2637	1.22341	4.25452e-08	84.1	34.87
chr6_32847	14	4.71142	1.57119	0.0095057	16.13	5.71
chr6_34209	110	29.1822	1.91435	6.34186e-18	126.73	32.34
chr6_34412	18	1.02039	4.14081	3.02919e-06	20.74	1.27
chr8_39029	34	14.3013	1.24939	0.000120602	39.17	16.49
hsa-miR-129-1-3p	15	3.11547	2.26744	0.000619519	17.28	3.8
hsa-miR-1305	17	1.54017	3.46437	5.93774e-05	19.59	1.9
hsa-miR-1307-5p	107	51.4526	1.0563	7.82327e-10	123.27	56.43
hsa-miR-135b-5p	16	1.5385	3.37847	0.000116636	18.43	1.9
hsa-miR-136-5p	95	38.4324	1.30561	5.37791e-11	109.45	42.48
hsa-miR-145-5p	26	12.5243	1.05379	0.00343088	29.95	14.58
hsa-miR-199a-3p	20	0.5043	5.30957	6.2128e-07	23.04	0
hsa-miR-199a-5p	47	2.65953	4.14342	2.65553e-14	54.15	3.17
hsa-miR-199b-3p	20	0.5043	5.30957	6.2128e-07	23.04	0
hsa-miR-19a-3p	840	293.01	1.51944	3.66114e-99	967.75	300.55
hsa-miR-19b-3p	3272	1107.16	1.56331	0	3769.63	1085.53
hsa-miR-216b-5p	224	108.101	1.05112	6.68526e-19	258.07	115.4
hsa-miR-22-5p	122	55.7192	1.13063	1.04172e-11	140.55	60.87
hsa-miR-223-3p	6	0.474976	3.65904	0.00646103	6.91	0
hsa-miR-23c	22	7.49636	1.55324	0.000501724	25.35	8.88
hsa-miR-299-3p	7	0.494496	3.82333	0.00278838	8.06	0.63
hsa-miR-29c-5p	10	2.04464	2.29008	0.00661916	11.52	2.54
hsa-miR-301a-3p	71	26.0399	1.44709	3.17012e-09	81.8	29.17
hsa-miR-3159	22	6.4012	1.78109	0.000179134	25.35	7.61
hsa-miR-324-5p	23	7.50458	1.61579	0.000773202	26.5	8.88
hsa-miR-34b-5p	7	0.494496	3.82333	0.00278838	8.06	0.63
hsa-miR-3607-3p	24	8.61397	1.47828	0.000693868	27.65	10.15
hsa-miR-3611	14	2.05699	2.76682	0.000452225	16.13	2.54
hsa-miR-363-3p	20	6.38626	1.64696	0.000578544	23.04	7.61
hsa-miR-3664-5p	10	2.04464	2.29008	0.00661916	11.52	2.54
hsa-miR-3674	20	6.93204	1.52865	0.00148277	23.04	8.24
hsa-miR-375	26	11.9658	1.11959	0.00267116	29.95	13.95
hsa-miR-379-5p	57	26.4993	1.10501	3.55771e-06	65.67	29.8
hsa-miR-410-5p	10	0.498449	4.32641	0.000224129	11.52	0.63
hsa-miR-421	70	29.5007	1.2466	7.75331e-08	80.65	32.97
hsa-miR-424-5p	2375	1137.84	1.06163	1.24822e-187	2736.21	1121.03
hsa-miR-425-3p	16	4.18961	1.93318	0.001082	18.43	5.07
hsa-miR-4417	6	0.474976	3.65904	0.00646103	6.91	0
hsa-miR-449a	12	1.01239	3.56719	0.000326488	13.83	1.27
hsa-miR-452-5p	357	163.446	1.12711	1.45644e-31	411.3	171.83
hsa-miR-4654	72	30.0964	1.25841	3.09893e-08	82.95	33.61
hsa-miR-4687-3p	14	3.11081	2.17006	0.00207224	16.13	3.8
hsa-miR-4720-3p	20	5.84123	1.77565	0.000578544	23.04	6.97
hsa-miR-4771	29	13.6818	1.08379	0.00176084	33.41	15.85
hsa-miR-4799-3p	34	5.91826	2.52229	6.27224e-08	39.17	6.97
hsa-miR-4799-5p	17	4.1961	2.01842	0.000584352	19.59	5.07
hsa-miR-500a-5p	27	4.79115	2.49451	2.28332e-06	31.11	5.71
hsa-miR-505-5p	6	0.474976	3.65904	0.00646103	6.91	0
hsa-miR-544a	34	10.9272	1.63761	1.36435e-05	39.17	12.68
hsa-miR-5701	34	14.3013	1.24939	0.000120602	39.17	16.49
hsa-miR-574-5p	36	12.0678	1.57684	1.23581e-05	41.48	13.95
hsa-miR-576-5p	16	4.7275	1.75892	0.00318652	18.43	5.71
hsa-miR-6503-5p	81	31.9092	1.34395	1.39308e-09	93.32	35.51
hsa-miR-6516-3p	73	17.9909	2.02063	5.68126e-13	84.1	20.29
hsa-miR-660-5p	45	17.237	1.38441	3.92466e-06	51.84	19.66
hsa-miR-664a-3p	34	13.7378	1.30739	0.000120601	39.17	15.85
hsa-miR-6820-3p	37	14.3315	1.36834	2.6907e-05	42.63	16.49
hsa-miR-8058	13	1.014	3.68038	0.000151142	14.98	1.27
hsa-miR-888-5p	8	1.00404	2.99419	0.00667567	9.22	1.27
hsa-miR-935	82	32.4982	1.33526	8.76734e-10	94.47	36.14
hsa-miR-98-3p	17	5.27541	1.68818	0.00182416	19.59	6.34

## Sheet: 72h
miRNA	CAF 72h	Control 72h	logFC	Pvalue	CAF 72h	Control 72h
chr11_3766	15	39.1179	-1.38287	0.00260966	8.84	21.99
chr12_3893	8	35.8193	-2.16266	5.46981e-05	4.72	20.16
chr14_7644	17	41.2939	-1.28039	0.0053244	10.02	23.21
chr18_12685	5	20.5016	-2.03574	0.00292244	2.95	11.61
chr1_17590	44	129.206	-1.5541	1.03819e-09	25.94	72.69
chrX_42916	24	63.0267	-1.39293	0.000141758	14.15	35.43
hsa-miR-1185-1-3p	2	12.6786	-2.66432	0.00795743	1.18	7.33
hsa-miR-125a-3p	55	112.925	-1.03786	7.28301e-05	32.43	63.53
hsa-miR-1261	90	195.808	-1.12144	1.39984e-08	53.06	109.95
hsa-miR-1305	9	30.388	-1.75551	0.00194886	5.31	17.1
hsa-miR-181c-3p	4	18.285	-2.19259	0.0049071	2.36	10.38
hsa-miR-208a-5p	1	11.3787	-3.50826	0.00674559	0	6.72
hsa-miR-2115-3p	36	85.8	-1.25298	3.77492e-05	21.23	48.26
hsa-miR-3168	17	47.8163	-1.49197	0.000421741	10.02	26.88
hsa-miR-331-5p	35	110.759	-1.662	2.19617e-09	20.64	62.31
hsa-miR-3607-3p	18	44.5559	-1.30762	0.00222277	10.61	25.05
hsa-miR-3609	1	11.3787	-3.50826	0.00674559	0	6.72
hsa-miR-3940-3p	2	12.6786	-2.66432	0.00795743	1.18	7.33
hsa-miR-4296	16	43.4671	-1.44185	0.0015361	9.43	24.43
hsa-miR-4316	19	72.8101	-1.93814	8.50612e-08	11.2	40.93
hsa-miR-545-3p	2	17.0224	-3.08937	0.000836246	1.18	9.77
hsa-miR-548w	2	17.0224	-3.08937	0.000836246	1.18	9.77
hsa-miR-569	24	48.9049	-1.02694	0.00970706	14.15	27.49
hsa-miR-585-5p	6	21.6221	-1.84947	0.00436151	3.54	12.22
hsa-miR-590-5p	15	57.5979	-1.94105	1.55428e-06	8.84	32.38
hsa-miR-624-5p	17	42.3809	-1.31788	0.00377223	10.02	23.82
chr11_3301	98	19.5571	2.32509	5.74942e-15	57.78	11
chr12_5116	361	98.0988	1.87969	6.71962e-41	212.85	54.98
chr12_5855	12	2.11309	2.50561	0.00580093	7.08	1.22
chr16_10582	120	44.5156	1.43065	2.01651e-10	70.75	25.05
chr1_16123	1112	446.304	1.31706	4.71328e-77	655.63	248.62
chr1_17507	29	7.59103	1.93368	0.000216615	17.1	4.28
chr20_18538	170	81.5368	1.06001	8.95538e-10	100.23	45.81
chr2_19960	88	10.8679	3.01744	1.81387e-17	51.88	6.11
chr2_21899	446	59.901	2.89639	2.22655e-80	262.96	33.6
chr4_28239	58	24.9939	1.21448	9.56962e-05	34.2	14.05
chr8_39638	112	27.1523	2.04435	4.4e-15	66.04	15.27
chr9_40538	35	16.2988	1.10259	0.00458514	20.64	9.16
chrX_41743	19	4.3071	2.14121	0.00117939	11.2	2.44
hsa-miR-135b-5p	31	14.1224	1.13428	0.00666824	18.28	7.94
hsa-miR-193a-5p	40	13.0381	1.61726	8.12774e-05	23.58	7.33
hsa-miR-195-5p	46	20.6489	1.15557	0.000857103	27.12	11.61
hsa-miR-199a-3p	110	7.6072	3.85399	7.76243e-26	64.86	4.28
hsa-miR-199a-5p	286	11.9458	4.58145	5.52265e-74	168.63	6.72
hsa-miR-199b-3p	110	7.6072	3.85399	7.76243e-26	64.86	4.28
hsa-miR-200a-3p	38	14.1249	1.42776	0.000407755	22.4	7.94
hsa-miR-200b-3p	45	19.5617	1.2019	0.0007134	26.53	11
hsa-miR-2681-3p	21	6.48884	1.69436	0.00305222	12.38	3.67
hsa-miR-29b-1-5p	24	7.58404	1.662	0.00240226	14.15	4.28
hsa-miR-3123	227	90.3276	1.32945	3.73081e-17	133.84	50.7
hsa-miR-3127-5p	23	4.31499	2.41421	0.00012764	13.56	2.44
hsa-miR-3176	12	2.11309	2.50561	0.00580093	7.08	1.22
hsa-miR-3182	46	13.0394	1.81876	5.04142e-06	27.12	7.33
hsa-miR-34c-3p	47	13.0395	1.84977	3.12761e-06	27.71	7.33
hsa-miR-34c-5p	2314	906.55	1.35193	7.34652e-164	1364.33	503.96
hsa-miR-363-3p	35	7.59623	2.204	9.90017e-06	20.64	4.28
hsa-miR-3692-3p	22	5.40171	2.02602	0.000701725	12.97	3.05
hsa-miR-3960	22	6.49094	1.761	0.00187444	12.97	3.67
hsa-miR-4663	217	81.5876	1.41127	1.1423e-17	127.94	45.81
hsa-miR-4672	13	1.0389	3.64539	0.000680639	7.66	0
hsa-miR-4802-3p	17	5.38965	1.65727	0.0088765	10.02	3.05
hsa-miR-5100	11	1.03443	3.4106	0.00254067	6.49	0
hsa-miR-532-3p	47	15.2136	1.6273	1.06664e-05	27.71	8.55
hsa-miR-539-5p	21	6.48884	1.69436	0.00305222	12.38	3.67
hsa-miR-597-5p	12	2.11309	2.50561	0.00580093	7.08	1.22
hsa-miR-6069	23	5.40369	2.08962	0.000413647	13.56	3.05
hsa-miR-6078	12	1.03675	3.53289	0.00131792	7.08	0
hsa-miR-6750-5p	25	2.14403	3.54353	1.69565e-06	14.74	1.22
hsa-miR-7107-3p	21	6.48884	1.69436	0.00305222	12.38	3.67
hsa-miR-7158-5p	68	7.60552	3.16042	3.17134e-14	40.09	4.28
hsa-miR-718	12	1.03675	3.53289	0.00131792	7.08	0
